# Supplementary material for: Resistify: A Novel NLR Classifier That Reveals Helitron-Associated NLR Expansion in Solanaceae
Source: Bioinform Biol Insights. 2025 Jan 22;19:11779322241308944. doi: 10.1177/11779322241308944 (PMC11752215; doi:10.1177/11779322241308944)
Supplement: sj-xlsx-2-bbi-10.1177_11779322241308944 – Supplemental material for Resistify: A Novel NLR Classifier That Reveals Helitron-Associated NLR Expansion in Solanaceae [file sj-xlsx-2-bbi-10.1177_11779322241308944.xlsx]

## Sheet: genome_summary
source	genome	te_percentage	Total_Length	count	intact_te_count	tuberising
PRJNA962192	annuum	76.62	3023551492	61015	25236	FALSE
PRJNA1009588	bulbocastanum	52.63	646882181	32978	6725	TRUE
http://solomics.agis.org.cn/potato/candolleanum	59.16	714797246	38121	16885	TRUE
PRJNA809001	chilense	56.97	807508172	33285	20468	FALSE
PRJNA809001	chmielewskii	55.6	734846773	29270	12385	FALSE
PRJNA809001	corneliomulleri	59.35	776613130	29793	19830	FALSE
http://solomics.agis.org.cn/potato/	etuberosum	60.85	684122141	32082	9841	FALSE
PRJNA809001	galapagense	57.44	800982153	32244	13395	FALSE
PRJNA809001	habrochaites	55.47	825881339	29222	7204	FALSE
PRJNA809001	lycopersicoides	67.07	1106953175	40831	21431	FALSE
PRJNA809001	lycopersicum	55.75	736824947	28927	11156	FALSE
PRJNA809001	neorickii	55.2	732111402	29309	12411	FALSE
PRJNA809001	peruvianum	60.33	796994797	29764	22365	FALSE
PRJNA809001	pimpinellifolium	57.75	760602776	29243	12600	FALSE
http://solomics.agis.org.cn/potato/ tuberosum_phureja_E4_63	58.43	741816698	38037	17445	TRUE
http://solomics.agis.org.cn/potato/	tuberosum_phureja_E86_69	57.41	705188893	37325	16864	TRUE
http://solomics.agis.org.cn/potato/	tuberosum_stenotomum_A6_26	59.47	729408453	37496	17418	TRUE
http://solomics.agis.org.cn/potato/	tuberosum_stenotomum_PG6359	59.77	745617037	38174	18047	TRUE
http://solomics.agis.org.cn/potato/	tuberosum_tuberosum_RH	59.52	750877269	39079	18179	TRUE
http://solomics.agis.org.cn/potato/	tuberosum_tuberosum_RH10_15	59.17	753918955	38243	17924	TRUE
In preparation	verrucosum	58.31	699050138	36002	14039	TRUE
