# Supplementary material for: Resistify: A Novel NLR Classifier That Reveals Helitron-Associated NLR Expansion in Solanaceae
Source: Bioinform Biol Insights. 2025 Jan 22;19:11779322241308944. doi: 10.1177/11779322241308944 (PMC11752215; doi:10.1177/11779322241308944)
Supplement: sj-xlsx-3-bbi-10.1177_11779322241308944 – Supplemental material for Resistify: A Novel NLR Classifier That Reveals Helitron-Associated NLR Expansion in Solanaceae [file sj-xlsx-3-bbi-10.1177_11779322241308944.xlsx]

## Sheet: Sheet1
Sequence	Length	Motifs	Domains	Classification	NBARC_motifs	MADA	MADAL	CJID	Source
chr01:324202213-324217010_ORF.290	885	CNNNNNNNTNNLLLLLLLLLLL	CNL	CNL	9	FALSE	FALSE	FALSE	helitron
chr01:324217010-324219669_ORF.59	177	NNTN	N	N	3	FALSE	FALSE	FALSE	helitron
chr01:324217010-324219669_ORF.64	172	NNN	N	N	3	FALSE	FALSE	FALSE	helitron
chr02:157653641-157655892_ORF.59	261	NNNNTNN	N	N	6	FALSE	FALSE	FALSE	tir
chr03:286539742-286552052_ORF.202	163	NN	N	N	2	FALSE	FALSE	FALSE	tir
chr06:214755584-214756172_ORF.12	83	NNN	N	N	3	FALSE	FALSE	FALSE	helitron
chr07:826038-826340_ORF.7	38	N	N	N	1	FALSE	FALSE	FALSE	helitron
chr07:265807518-265808110_ORF.7	139	NNNN	N	N	4	FALSE	FALSE	FALSE	helitron
chr08:155968004-155971124_ORF.44	273	NNNNNNNT	N	N	7	FALSE	FALSE	FALSE	tir
chr09:1763016-1763141_ORF.2	27	N	N	0	FALSE	FALSE	FALSE		helitron
chr09:230415307-230415797_ORF.8	88	NN	N	N	2	FALSE	FALSE	FALSE	helitron
chr09:241756452-241756934_ORF.2	68	N	N	N	1	FALSE	FALSE	FALSE	helitron
chr09:264333037-264333268_ORF.1	53	N	N	N	1	FALSE	FALSE	FALSE	helitron
chr09:265027673-265028770_ORF.12	106	NN	N	N	2	FALSE	FALSE	FALSE	helitron
chr09:265027673-265028770_ORF.13	80	NN	N	N	2	FALSE	FALSE	FALSE	helitron
chr09:265226727-265226933_ORF.2	43	N	N	N	1	FALSE	FALSE	FALSE	helitron
chr10:22945939-22946241_ORF.8	48	N	N	0	FALSE	FALSE	FALSE		tir
chr10:137971135-137971954_ORF.11	64	N	N	0	FALSE	FALSE	FALSE		helitron
chr10:216426818-216427137_ORF.1	91	N	N	0	FALSE	FALSE	FALSE		tir
chr10:243295255-243295536_ORF.2	49	N	N	N	1	FALSE	FALSE	FALSE	tir
chr10:244253619-244253902_ORF.4	62	N	N	0	FALSE	FALSE	FALSE		tir
chr12:5087605-5099499_ORF.128	410	NNNNNNNNN	N	N	9	FALSE	FALSE	FALSE	tir
